# Supplementary material for: Resolving species boundaries in the Atlanta brunnea species group (Gastropoda, Pterotracheoidea)
Source: Zookeys. 2019 Dec 12;899:59–84. doi: 10.3897/zookeys.899.38892 (PMC6923281; doi:10.3897/zookeys.899.38892)
Supplement: XML Treatment for Atlanta vanderspoeli [file zookeys.899.38892-treatment1.xml]

<!DOCTYPE tp:taxon-treatment
  PUBLIC "-//TaxonX//DTD Taxonomic Treatment Publishing DTD v0 20100105//EN" "tax-treatment-NSO.dtd">
<tp:taxon-treatment xmlns:tp="http://www.plazi.org/taxpub"><tp:treatment-meta><kwd-group><label>Taxon classification</label><kwd><named-content xmlns:xlink="http://www.w3.org/1999/xlink" content-type="kingdom">Animalia</named-content></kwd><kwd><named-content xmlns:xlink="http://www.w3.org/1999/xlink" content-type="order">Littorinimorpha</named-content></kwd><kwd><named-content xmlns:xlink="http://www.w3.org/1999/xlink" content-type="family">Atlantidae</named-content></kwd></kwd-group><mixed-citation publication-type="journal"><person-group><name><surname>Wall-Palmer</surname><given-names>Deborah</given-names></name><name><surname>Hegmann</surname><given-names>Mona</given-names></name><name><surname>Goetze</surname><given-names>Erica</given-names></name><name><surname>Peijnenburg</surname><given-names>Katja T.C.A.</given-names></name></person-group><article-title>Resolving species boundaries in the <italic><tp:taxon-name><tp:taxon-name-part taxon-name-part-type="genus" reg="Atlanta">Atlanta</tp:taxon-name-part> <tp:taxon-name-part taxon-name-part-type="species" reg="brunnea">brunnea</tp:taxon-name-part></tp:taxon-name></italic> species group (<tp:taxon-name><tp:taxon-name-part taxon-name-part-type="class">Gastropoda</tp:taxon-name-part></tp:taxon-name>, <tp:taxon-name><tp:taxon-name-part taxon-name-part-type="superfamily">Pterotracheoidea</tp:taxon-name-part></tp:taxon-name>)</article-title><source>Zookeys</source><day>12</day><month>12</month><year>2019</year><volume>899</volume><fpage>59</fpage><lpage>84</lpage><pub-id pub-id-type="doi">10.3897/zookeys.899.38892</pub-id></mixed-citation></tp:treatment-meta><tp:nomenclature><tp:taxon-name><object-id xmlns:xlink="http://www.w3.org/1999/xlink" content-type="arpha" xlink:type="simple">8DE0CE00-C2AB-5A26-A0B5-736C4E942AE4</object-id>
              <tp:taxon-name-part taxon-name-part-type="genus" reg="Atlanta">Atlanta</tp:taxon-name-part>
              <tp:taxon-name-part taxon-name-part-type="species" reg="vanderspoeli">vanderspoeli</tp:taxon-name-part>
              <object-id xmlns:xlink="http://www.w3.org/1999/xlink" content-type="zoobank" xlink:type="simple">http://zoobank.org/10CC5F39-3E0A-4A53-B7D3-74F4DA5BA966</object-id>
            </tp:taxon-name><tp:taxon-authority>Wall-Palmer, Hegmann &amp; Peijnenburg</tp:taxon-authority><tp:taxon-status xmlns:xlink="http://www.w3.org/1999/xlink" xlink:type="simple">sp. nov.</tp:taxon-status><xref ref-type="fig" rid="F7">Figures 7</xref><xref ref-type="fig" rid="F8">, 8</xref><tp:nomenclature-citation-list><tp:nomenclature-citation><tp:taxon-name>
                  <tp:taxon-name-part taxon-name-part-type="genus" reg="Atlanta">Atlanta</tp:taxon-name-part> <tp:taxon-name-part taxon-name-part-type="species" reg="turriculata">turriculata</tp:taxon-name-part></tp:taxon-name><comment>forma B – <xref ref-type="bibr" rid="B44">van der Spoel 1972</xref>: 550</comment></tp:nomenclature-citation><tp:nomenclature-citation><tp:taxon-name>
                  <tp:taxon-name-part taxon-name-part-type="genus" reg="Atlanta">Atlanta</tp:taxon-name-part> <tp:taxon-name-part taxon-name-part-type="species" reg="turriculata">turriculata</tp:taxon-name-part></tp:taxon-name><comment>forma B – <xref ref-type="bibr" rid="B45">van der Spoel 1976</xref>: 146–147</comment></tp:nomenclature-citation><tp:nomenclature-citation><tp:taxon-name>
                  <tp:taxon-name-part taxon-name-part-type="genus" reg="Atlanta">Atlanta</tp:taxon-name-part> <tp:taxon-name-part taxon-name-part-type="species" reg="brunnea">brunnea</tp:taxon-name-part></tp:taxon-name><comment>– <xref ref-type="bibr" rid="B31">Quesquén Liza 2017</xref>: 265</comment></tp:nomenclature-citation><tp:nomenclature-citation><tp:taxon-name>
                  <tp:taxon-name-part taxon-name-part-type="genus" reg="Atlanta">Atlanta</tp:taxon-name-part> <tp:taxon-name-part taxon-name-part-type="species" reg="brunnea">brunnea</tp:taxon-name-part></tp:taxon-name><comment>form B – <xref ref-type="bibr" rid="B56">Wall-Palmer et al. 2018b</xref>: 10, Fig. <xref ref-type="fig" rid="F3">3</xref></comment></tp:nomenclature-citation></tp:nomenclature-citation-list></tp:nomenclature><tp:treatment-sec sec-type="type locality" id="SECID0EXHDI"><title>Type locality.</title><p>DANA expedition (1928–1930) station 3558VII, South Pacific <named-content xmlns:xlink="http://www.w3.org/1999/xlink" content-type="dwc:verbatimCoordinates" xlink:type="simple"><named-content content-type="geo-json" specific-use="{&#34;type&#34;:&#34;Point&#34;,&#34;coordinates&#34;:[-99.120000,-0.300000]}" id="NCID0EAIDI" xlink:type="simple">0.30S, 99.12W</named-content></named-content>. Specimen collected on the 18<sup>h</sup> September 1928 at 19:00 from 200–300 m water depth.</p><p><bold><italic>Holotype</italic>.</bold> Figure <xref ref-type="fig" rid="F7">7D–E</xref>, <abbrev xmlns:xlink="http://www.w3.org/1999/xlink" content-type="institution" xlink:title="Natural History Museum of Denmark" id="ABBRID0ESIDI" xlink:type="simple">NHMD</abbrev>-232132, Housed at the Natural History Museum of Denmark, Copenhagen.</p><p><bold><italic>Paratypes</italic>.</bold><abbrev xmlns:xlink="http://www.w3.org/1999/xlink" content-type="institution" xlink:title="Natural History Museum of Denmark" id="ABBRID0E5IDI" xlink:type="simple">NHMD</abbrev>-232153. DANA_3613V, South Pacific <named-content xmlns:xlink="http://www.w3.org/1999/xlink" content-type="dwc:verbatimCoordinates" xlink:type="simple"><named-content content-type="geo-json" specific-use="{&#34;type&#34;:&#34;Point&#34;,&#34;coordinates&#34;:[166.100000,-22.720000]}" id="NCID0EGJDI" xlink:type="simple">22.72S, 166.10E</named-content></named-content>. Specimen collected on 28 April 1928 at 03:15 from 100–200 m water depth. Housed at the Natural History Museum of Denmark, Copenhagen. RMNH.MOL.342212. Type material of <italic><tp:taxon-name><tp:taxon-name-part taxon-name-part-type="genus" reg="Atlanta">A.</tp:taxon-name-part> <tp:taxon-name-part taxon-name-part-type="species" reg="turriculata">turriculata</tp:taxon-name-part></tp:taxon-name></italic> forma B (Figure <xref ref-type="fig" rid="F10">10</xref>) was deposited by van der Spoel in the collections of the Zoological Museum of Amsterdam (now housed at the Naturalis Biodiversity Center, Leiden, RMNH). We designate these specimens as paratypes of <italic><tp:taxon-name><tp:taxon-name-part taxon-name-part-type="genus" reg="Atlanta">A.</tp:taxon-name-part> <tp:taxon-name-part taxon-name-part-type="species" reg="vanderspoeli">vanderspoeli</tp:taxon-name-part></tp:taxon-name></italic>. They were collected during the “Siboga” Expedition at station 136 in the equatorial Pacific <named-content xmlns:xlink="http://www.w3.org/1999/xlink" content-type="dwc:verbatimCoordinates" xlink:type="simple"><named-content content-type="geo-json" specific-use="{&#34;type&#34;:&#34;Point&#34;,&#34;coordinates&#34;:[127.280000,0.800000]}" id="NCID0EIKDI" xlink:type="simple">0.80N, 127.28E</named-content></named-content>.</p></tp:treatment-sec><tp:treatment-sec sec-type="diagnosis" id="SECID0ENKDI"><title>Diagnosis.</title><p><italic><tp:taxon-name><tp:taxon-name-part taxon-name-part-type="genus" reg="Atlanta">Atlanta</tp:taxon-name-part></tp:taxon-name></italic> species with a larval shell of 3 ¼ to 4 whorls. The larval shell is much higher than wide, conical with an apical angle of 35–46°. The larval shell has a prominent carina slightly above mid-whorl height. The whorls of the larval shell are further covered in a micro-ornamentation of interrupted spiral lines and small projections roughly arranged in spiral lines (approximately five lines in total) above this carina, and zig-zagged ornamentation below it (Figs <xref ref-type="fig" rid="F7">7D–F</xref>, <xref ref-type="fig" rid="F8">8</xref>).</p></tp:treatment-sec><tp:treatment-sec sec-type="description" id="SECID0ECLDI"><title>Description.</title><p>The shell is small and fresh specimens vary in colour from brown to pink-purple. The adult shell is on average 1000 μm in diameter without the keel (Suppl. material <xref ref-type="supplementary-material" rid="S2">2</xref>: Table S1). The shell begins to inflate on the boundary of teleoconch and protoconch at 3¼ to 4 whorls and has a total of 4¾ to 5 whorls in adults. The keel begins after 3¾ to 4 whorls and inserts between the final whorl and the preceding in larger specimens (filling the space between the whorls). The keel is tall (~400 μm), thin and transparent, and gradually truncates towards the aperture (after ca. ¾ of a whorl). The soft tissues of the foot/fin and sucker can be mottled black (see Suppl. material <xref ref-type="supplementary-material" rid="S3">3</xref>: video clip). The last whorl of the larval shell is ca. 262 to 372 μm in diameter (Suppl. material <xref ref-type="supplementary-material" rid="S2">2</xref>: Table S1). The larval shell is high and conical, with heavy ornamentation covering the surface. A prominent carina is situated slightly above mid-whorl height and is visible with light microscopy. The spiral lines and zig-zag ornamentation is more clearly visible using <abbrev xmlns:xlink="http://www.w3.org/1999/xlink" xlink:title="Scanning Electron Microscopy" id="ABBRID0EULDI" xlink:type="simple">SEM</abbrev>. The operculum is type a (macro-oligogyre) and the eyes are of type a, with no transverse slit (<xref ref-type="bibr" rid="B41">Seapy et al. 2003</xref>).</p></tp:treatment-sec><tp:treatment-sec sec-type="discussion" id="SECID0E3LDI"><title>Discussion.</title><p>The shape of the larval shell, shell size, colouration, operculum and eye type demonstrate that <italic><tp:taxon-name><tp:taxon-name-part taxon-name-part-type="genus" reg="Atlanta">A.</tp:taxon-name-part> <tp:taxon-name-part taxon-name-part-type="species" reg="vanderspoeli">vanderspoeli</tp:taxon-name-part></tp:taxon-name></italic> belongs within the <italic><tp:taxon-name><tp:taxon-name-part taxon-name-part-type="genus" reg="Atlanta">A.</tp:taxon-name-part> <tp:taxon-name-part taxon-name-part-type="species" reg="brunnea">brunnea</tp:taxon-name-part></tp:taxon-name></italic> species group. This is supported by the molecular analysis presented within this study and by <xref ref-type="bibr" rid="B56">Wall-Palmer et al. (2018b)</xref>. Molecular data finds <italic><tp:taxon-name><tp:taxon-name-part taxon-name-part-type="genus" reg="Atlanta">A.</tp:taxon-name-part> <tp:taxon-name-part taxon-name-part-type="species" reg="vanderspoeli">vanderspoeli</tp:taxon-name-part></tp:taxon-name></italic> to be most closely related to <italic><tp:taxon-name><tp:taxon-name-part taxon-name-part-type="genus" reg="Atlanta">A.</tp:taxon-name-part> <tp:taxon-name-part taxon-name-part-type="species" reg="brunnea">brunnea</tp:taxon-name-part></tp:taxon-name></italic>, followed by <italic><tp:taxon-name><tp:taxon-name-part taxon-name-part-type="genus" reg="Atlanta">A.</tp:taxon-name-part> <tp:taxon-name-part taxon-name-part-type="species" reg="turriculata">turriculata</tp:taxon-name-part></tp:taxon-name></italic>. These are also morphologically the most similar species. <italic><tp:taxon-name><tp:taxon-name-part taxon-name-part-type="genus" reg="Atlanta">Atlanta</tp:taxon-name-part> <tp:taxon-name-part taxon-name-part-type="species" reg="vanderspoeli">vanderspoeli</tp:taxon-name-part></tp:taxon-name></italic> can be distinguished from these two species using the apical angle, which is more narrow than in <italic><tp:taxon-name><tp:taxon-name-part taxon-name-part-type="genus" reg="Atlanta">A.</tp:taxon-name-part> <tp:taxon-name-part taxon-name-part-type="species" reg="brunnea">brunnea</tp:taxon-name-part></tp:taxon-name></italic>, but wider than in <italic><tp:taxon-name><tp:taxon-name-part taxon-name-part-type="genus" reg="Atlanta">A.</tp:taxon-name-part> <tp:taxon-name-part taxon-name-part-type="species" reg="turriculata">turriculata</tp:taxon-name-part></tp:taxon-name></italic>. <xref ref-type="bibr" rid="B44">Van der Spoel (1972)</xref> noted that the operculum of (<italic><tp:taxon-name><tp:taxon-name-part taxon-name-part-type="genus" reg="Atlanta">A.</tp:taxon-name-part> <tp:taxon-name-part taxon-name-part-type="species" reg="turriculata">turriculata</tp:taxon-name-part></tp:taxon-name></italic> forma B) <italic><tp:taxon-name><tp:taxon-name-part taxon-name-part-type="genus" reg="Atlanta">A.</tp:taxon-name-part> <tp:taxon-name-part taxon-name-part-type="species" reg="vanderspoeli">vanderspoeli</tp:taxon-name-part></tp:taxon-name></italic> generally does not have tubercles/spines, or that these are less developed (<xref ref-type="bibr" rid="B45">van der Spoel 1976</xref>) compared to the operculum of <italic><tp:taxon-name><tp:taxon-name-part taxon-name-part-type="genus" reg="Atlanta">A.</tp:taxon-name-part> <tp:taxon-name-part taxon-name-part-type="species" reg="turriculata">turriculata</tp:taxon-name-part></tp:taxon-name></italic>. Due to a lack of adult specimens, we were unable to extract an operculum to confirm this.</p></tp:treatment-sec><tp:treatment-sec sec-type="distribution" id="SECID0EHQDI"><title>Distribution.</title><p>All specimens were found in the equatorial and south Pacific Ocean from 0.80N to 29.95S, and from 127.28E to 100.00W (Figure <xref ref-type="fig" rid="F3">3</xref>). Specimens were collected from the upper 600 m using oblique and vertical plankton tows. During this study we only found specimens of <italic><tp:taxon-name><tp:taxon-name-part taxon-name-part-type="genus" reg="Atlanta">A.</tp:taxon-name-part> <tp:taxon-name-part taxon-name-part-type="species" reg="vanderspoeli">vanderspoeli</tp:taxon-name-part></tp:taxon-name></italic> in the south Pacific Ocean. However, specimens identified as <italic><tp:taxon-name><tp:taxon-name-part taxon-name-part-type="genus" reg="Atlanta">A.</tp:taxon-name-part> <tp:taxon-name-part taxon-name-part-type="species" reg="turriculata">turriculata</tp:taxon-name-part></tp:taxon-name></italic> forma B by <xref ref-type="bibr" rid="B45">van der Spoel (1976)</xref> were collected at ‘Ternate Anchorage’ in the Indomalayan Archipelago (“Siboga” Expedition station 136, equatorial Pacific <named-content xmlns:xlink="http://www.w3.org/1999/xlink" content-type="dwc:verbatimCoordinates" xlink:type="simple"><named-content content-type="geo-json" specific-use="{&#34;type&#34;:&#34;Point&#34;,&#34;coordinates&#34;:[127.280000,0.800000]}" id="NCID0EORDI" xlink:type="simple">0.80N, 127.28E</named-content></named-content>. Figure <xref ref-type="fig" rid="F10">10</xref>).</p></tp:treatment-sec><tp:treatment-sec sec-type="etymology" id="SECID0EXRDI"><title>Etymology.</title><p>Named after Professor emeritus Siebrecht van der Spoel, who first noticed <italic><tp:taxon-name><tp:taxon-name-part taxon-name-part-type="genus" reg="Atlanta">A.</tp:taxon-name-part> <tp:taxon-name-part taxon-name-part-type="species" reg="vanderspoeli">vanderspoeli</tp:taxon-name-part></tp:taxon-name></italic>, but described it only as <italic><tp:taxon-name><tp:taxon-name-part taxon-name-part-type="genus" reg="Atlanta">A.</tp:taxon-name-part> <tp:taxon-name-part taxon-name-part-type="species" reg="turriculata">turriculata</tp:taxon-name-part></tp:taxon-name></italic> forma B due to a lack of specimens (<xref ref-type="bibr" rid="B45">van der Spoel 1976</xref>). Professor van der Spoel spent many years working on holoplanktonic gastropods and made important contributions to our understanding of their taxonomy and distributions.</p></tp:treatment-sec><tp:treatment-sec><!--Section generated to contain objects referenced in tp:taxon-treatment.--><fig id="F7" position="float" orientation="portrait"><object-id xmlns:xlink="http://www.w3.org/1999/xlink" content-type="doi" xlink:type="simple">10.3897/zookeys.899.38892.figure7</object-id><object-id xmlns:xlink="http://www.w3.org/1999/xlink" content-type="arpha" xlink:type="simple">0A7365BB-918A-5769-A6A0-3655744A6AD1</object-id><label>Figure 7.</label><caption><p>Scanning Electron Microscopy (<abbrev xmlns:xlink="http://www.w3.org/1999/xlink" xlink:title="Scanning Electron Microscopy" id="ABBRID0EGHCI" xlink:type="simple">SEM</abbrev>) and stacked light microscopy images of representative specimens of <italic><tp:taxon-name><tp:taxon-name-part taxon-name-part-type="genus" reg="Atlanta">A.</tp:taxon-name-part> <tp:taxon-name-part taxon-name-part-type="species" reg="brunnea">brunnea</tp:taxon-name-part></tp:taxon-name></italic>: <bold>A, B</bold> DANA_3929VIII <bold>C</bold> SN105_08, <italic><tp:taxon-name><tp:taxon-name-part taxon-name-part-type="genus" reg="Atlanta">A.</tp:taxon-name-part> <tp:taxon-name-part taxon-name-part-type="species" reg="vanderspoeli">vanderspoeli</tp:taxon-name-part></tp:taxon-name></italic>: <bold>D–E</bold> DANA_3558VII (Holotype, <abbrev xmlns:xlink="http://www.w3.org/1999/xlink" content-type="institution" xlink:title="Natural History Museum of Denmark" id="ABBRID0EGICI" xlink:type="simple">NHMD</abbrev>-232132) <bold>F</bold> KH1110_15 and <italic><tp:taxon-name><tp:taxon-name-part taxon-name-part-type="genus" reg="Atlanta">A.</tp:taxon-name-part> <tp:taxon-name-part taxon-name-part-type="species" reg="turriculata">turriculata</tp:taxon-name-part></tp:taxon-name></italic>: <bold>G, H</bold> DANA_3929VIII <bold>I</bold> SN105_19. Apical angle is the most useful morphological feature for distinguishing between the species (<bold>B–C, E–F, H–I</bold>). The shell of <italic><tp:taxon-name><tp:taxon-name-part taxon-name-part-type="genus" reg="Atlanta">A.</tp:taxon-name-part> <tp:taxon-name-part taxon-name-part-type="species" reg="brunnea">brunnea</tp:taxon-name-part></tp:taxon-name></italic> is always brown (<bold>C</bold>); however, the colour of <italic><tp:taxon-name><tp:taxon-name-part taxon-name-part-type="genus" reg="Atlanta">A.</tp:taxon-name-part> <tp:taxon-name-part taxon-name-part-type="species" reg="vanderspoeli">vanderspoeli</tp:taxon-name-part></tp:taxon-name></italic> and <italic><tp:taxon-name><tp:taxon-name-part taxon-name-part-type="genus" reg="Atlanta">A.</tp:taxon-name-part> <tp:taxon-name-part taxon-name-part-type="species" reg="turriculata">turriculata</tp:taxon-name-part></tp:taxon-name></italic> shell and soft tissues (<bold>F, I</bold>) can vary and these are not reliable features for identification.</p></caption><graphic xmlns:xlink="http://www.w3.org/1999/xlink" xlink:href="zookeys-899-059-g007.jpg" position="float" orientation="portrait" xlink:type="simple" id="oo_364532.jpg"><uri content-type="original_file" xlink:type="simple">https://binary.pensoft.net/fig/364532</uri></graphic></fig><fig id="F8" position="float" orientation="portrait"><object-id xmlns:xlink="http://www.w3.org/1999/xlink" content-type="doi" xlink:type="simple">10.3897/zookeys.899.38892.figure8</object-id><object-id xmlns:xlink="http://www.w3.org/1999/xlink" content-type="arpha" xlink:type="simple">C4DA2610-95BF-5EE8-A2FB-15F778B12511</object-id><label>Figure 8.</label><caption><p><abbrev xmlns:xlink="http://www.w3.org/1999/xlink" xlink:title="Scanning Electron Microscopy" id="ABBRID0EQKCI" xlink:type="simple">SEM</abbrev> images of the <italic><tp:taxon-name><tp:taxon-name-part taxon-name-part-type="genus" reg="Atlanta">A.</tp:taxon-name-part> <tp:taxon-name-part taxon-name-part-type="species" reg="vanderspoeli">vanderspoeli</tp:taxon-name-part></tp:taxon-name></italic> holotype from station DANA_3558VII (<abbrev xmlns:xlink="http://www.w3.org/1999/xlink" content-type="institution" xlink:title="Natural History Museum of Denmark" id="ABBRID0E6KCI" xlink:type="simple">NHMD</abbrev>-232132) <bold>A</bold> apical view of the entire shell showing the rapid inflation of the shell <bold>B</bold> magnified view of the micro-ornamentation <bold>C</bold> magnified apical view showing the extent of the carina.</p></caption><graphic xmlns:xlink="http://www.w3.org/1999/xlink" xlink:href="zookeys-899-059-g008.jpg" position="float" orientation="portrait" xlink:type="simple" id="oo_364533.jpg"><uri content-type="original_file" xlink:type="simple">https://binary.pensoft.net/fig/364533</uri></graphic></fig><fig id="F3" position="float" orientation="portrait"><object-id xmlns:xlink="http://www.w3.org/1999/xlink" content-type="doi" xlink:type="simple">10.3897/zookeys.899.38892.figure3</object-id><object-id xmlns:xlink="http://www.w3.org/1999/xlink" content-type="arpha" xlink:type="simple">EA7C7327-8D15-5CE4-88F1-763998BCF73F</object-id><label>Figure 3.</label><caption><p><bold>A</bold> Distribution maps showing the collection locations for each clade identified in B. The collection location of specimens of <italic><tp:taxon-name><tp:taxon-name-part taxon-name-part-type="genus" reg="Atlanta">A.</tp:taxon-name-part> <tp:taxon-name-part taxon-name-part-type="species" reg="turriculata">turriculata</tp:taxon-name-part></tp:taxon-name></italic> forma B identified by <xref ref-type="bibr" rid="B45">van der Spoel (1976)</xref> from offshore of Ternate Island is marked with a white triangle <bold>B</bold> maximum likelihood phylogeny based on the mitochondrial cytochrome <italic>c</italic> oxidase subunit 1 gene, with strong bootstrap support for four clades within the <italic><tp:taxon-name><tp:taxon-name-part taxon-name-part-type="genus" reg="Atlanta">A.</tp:taxon-name-part> <tp:taxon-name-part taxon-name-part-type="species" reg="brunnea">brunnea</tp:taxon-name-part></tp:taxon-name></italic> group. <italic><tp:taxon-name><tp:taxon-name-part taxon-name-part-type="genus" reg="Atlanta">Atlanta</tp:taxon-name-part> <tp:taxon-name-part taxon-name-part-type="species" reg="vanderspoeli">vanderspoeli</tp:taxon-name-part></tp:taxon-name></italic> is supported as a valid species, and <italic><tp:taxon-name><tp:taxon-name-part taxon-name-part-type="genus" reg="Atlanta">A.</tp:taxon-name-part> <tp:taxon-name-part taxon-name-part-type="species" reg="brunnea">brunnea</tp:taxon-name-part></tp:taxon-name></italic> is formed of two geographically isolated clades. Bootstrap support (%) for nodes is displayed and branch lengths are proportional to the amount of inferred change, as indicated by the scale bar (mean number of nucleotide substitutions per site).</p></caption><graphic xmlns:xlink="http://www.w3.org/1999/xlink" xlink:href="zookeys-899-059-g003.jpg" position="float" orientation="portrait" xlink:type="simple" id="oo_364528.jpg"><uri content-type="original_file" xlink:type="simple">https://binary.pensoft.net/fig/364528</uri></graphic></fig><fig id="F10" position="float" orientation="portrait"><object-id xmlns:xlink="http://www.w3.org/1999/xlink" content-type="doi" xlink:type="simple">10.3897/zookeys.899.38892.figure10</object-id><object-id xmlns:xlink="http://www.w3.org/1999/xlink" content-type="arpha" xlink:type="simple">CDE4E2B0-5E1A-5AFE-A86E-3A4E8E1C872B</object-id><label>Figure 10.</label><caption><p>Five specimens of <italic><tp:taxon-name><tp:taxon-name-part taxon-name-part-type="genus" reg="Atlanta">Atlanta</tp:taxon-name-part> <tp:taxon-name-part taxon-name-part-type="species" reg="turriculata">turriculata</tp:taxon-name-part></tp:taxon-name></italic> forma B identified by van der Spoel and held in the collection at the Naturalis Biodiversity Center. These specimens are now designated as paratypes of <italic><tp:taxon-name><tp:taxon-name-part taxon-name-part-type="genus" reg="Atlanta">Atlanta</tp:taxon-name-part> <tp:taxon-name-part taxon-name-part-type="species" reg="vanderspoeli">vanderspoeli</tp:taxon-name-part></tp:taxon-name></italic> RMNH.MOL.342212.</p></caption><graphic xmlns:xlink="http://www.w3.org/1999/xlink" xlink:href="zookeys-899-059-g010.jpg" position="float" orientation="portrait" xlink:type="simple" id="oo_364535.jpg"><uri content-type="original_file" xlink:type="simple">https://binary.pensoft.net/fig/364535</uri></graphic></fig><supplementary-material xmlns:xlink="http://www.w3.org/1999/xlink" id="S2" position="float" orientation="portrait" xlink:type="simple"><object-id content-type="doi" xlink:type="simple">10.3897/zookeys.899.38892.suppl2</object-id><object-id content-type="arpha" xlink:type="simple">4C692192-1F90-58EA-8776-6B310D33729B</object-id><label>Supplementary material 2</label><p>Table S1. Morphometric data for <italic><tp:taxon-name><tp:taxon-name-part taxon-name-part-type="genus" reg="Atlanta">A.</tp:taxon-name-part> <tp:taxon-name-part taxon-name-part-type="species" reg="brunnea">brunnea</tp:taxon-name-part></tp:taxon-name></italic>, <italic><tp:taxon-name><tp:taxon-name-part taxon-name-part-type="genus" reg="Atlanta">A.</tp:taxon-name-part> <tp:taxon-name-part taxon-name-part-type="species" reg="vanderspoeli">vanderspoeli</tp:taxon-name-part></tp:taxon-name></italic> and <italic><tp:taxon-name><tp:taxon-name-part taxon-name-part-type="genus" reg="Atlanta">A.</tp:taxon-name-part> <tp:taxon-name-part taxon-name-part-type="species" reg="turriculata">turriculata</tp:taxon-name-part></tp:taxon-name></italic></p><p>Data type: measurement</p><media xlink:href="zookeys-899-059-s002.doc" mimetype="application" mime-subtype="msword" position="float" orientation="portrait" xlink:type="simple" id="oo_364537.doc"><uri content-type="original_file" xlink:type="simple">https://binary.pensoft.net/file/364537</uri></media><permissions><license xlink:type="simple"><license-p>This dataset is made available under the Open Database License (http://opendatacommons.org/licenses/odbl/1.0/). The Open Database License (ODbL) is a license agreement intended to allow users to freely share, modify, and use this Dataset while maintaining this same freedom for others, provided that the original source and author(s) are credited.</license-p></license></permissions><attrib specific-use="authors">Deborah Wall-Palmer, Mona Hegmann, Erica Goetze3 Katja T.C.A. Peijnenburg</attrib></supplementary-material><supplementary-material xmlns:xlink="http://www.w3.org/1999/xlink" id="S3" position="float" orientation="portrait" xlink:type="simple"><object-id content-type="doi" xlink:type="simple">10.3897/zookeys.899.38892.suppl3</object-id><object-id content-type="arpha" xlink:type="simple">9EECFA48-C7D8-5100-AC3D-6B060C84C5D9</object-id><label>Supplementary material 3</label><p><italic><tp:taxon-name><tp:taxon-name-part taxon-name-part-type="genus" reg="Atlanta">Atlanta</tp:taxon-name-part> <tp:taxon-name-part taxon-name-part-type="species" reg="vanderspoeli">vanderspoeli</tp:taxon-name-part></tp:taxon-name></italic> video clip</p><p>Data type: multimedia</p><p>Explanation note: <italic><tp:taxon-name><tp:taxon-name-part taxon-name-part-type="genus" reg="Atlanta">Atlanta</tp:taxon-name-part> <tp:taxon-name-part taxon-name-part-type="species" reg="vanderspoeli">vanderspoeli</tp:taxon-name-part></tp:taxon-name></italic> specimen (male) collected during cruise SO255 station 80 at <named-content content-type="dwc:verbatimCoordinates" xlink:type="simple"><named-content content-type="geo-json" specific-use="{&#34;type&#34;:&#34;Point&#34;,&#34;coordinates&#34;:[-179.720000,-29.100000]}" id="NCID0EY2BK" xlink:type="simple">29.10S, 179.72W</named-content></named-content>.</p><media xlink:href="zookeys-899-059-s003.doc" mimetype="video" mime-subtype="quicktime" position="float" orientation="portrait" xlink:type="simple" id="oo_364538.MOV"><uri content-type="original_file" xlink:type="simple">https://binary.pensoft.net/file/364538</uri></media><permissions><license xlink:type="simple"><license-p>This dataset is made available under the Open Database License (http://opendatacommons.org/licenses/odbl/1.0/). The Open Database License (ODbL) is a license agreement intended to allow users to freely share, modify, and use this Dataset while maintaining this same freedom for others, provided that the original source and author(s) are credited.</license-p></license></permissions><attrib specific-use="authors">Deborah Wall-Palmer, Mona Hegmann, Erica Goetze3 Katja T.C.A. Peijnenburg</attrib></supplementary-material></tp:treatment-sec><ref-list><ref id="B44"><mixed-citation xmlns:xlink="http://www.w3.org/1999/xlink" xlink:type="simple"><person-group><name name-style="western"><surname>van der Spoel</surname><given-names>S</given-names></name></person-group> (<year>1972</year>) <article-title>Notes on the identification and speciation of <tp:taxon-name><tp:taxon-name-part taxon-name-part-type="superfamily">Heteropoda</tp:taxon-name-part></tp:taxon-name> (<tp:taxon-name><tp:taxon-name-part taxon-name-part-type="class">Gastropoda</tp:taxon-name-part></tp:taxon-name>).</article-title><source>Zoologische mededelingen</source><volume>47</volume>: <fpage>545</fpage>–<lpage>560</lpage>.</mixed-citation></ref><ref id="B45"><mixed-citation xmlns:xlink="http://www.w3.org/1999/xlink" xlink:type="simple"><person-group><name name-style="western"><surname>van der Spoel</surname><given-names>S</given-names></name></person-group> (<year>1976</year>) <source>Pseudothecosomata. <tp:taxon-name><tp:taxon-name-part taxon-name-part-type="order">Gymnosomata</tp:taxon-name-part></tp:taxon-name> and <tp:taxon-name><tp:taxon-name-part taxon-name-part-type="superfamily">Heteropoda</tp:taxon-name-part></tp:taxon-name>.</source><publisher-name>Bohn</publisher-name>, <publisher-loc>Scheltema &amp; Holkema, Utrecht</publisher-loc>, <size units="page">484 pp</size>.</mixed-citation></ref><ref id="B31"><mixed-citation xmlns:xlink="http://www.w3.org/1999/xlink" xlink:type="simple"><person-group><name name-style="western"><surname>Quesquén Liza</surname><given-names>RC</given-names></name></person-group> (<year>2017</year>) <article-title>Holoplanktonic gastropod mollusks in the Peruvian Sea collected between 1994 and 2005.</article-title><source>Boletín Instituto del Mar del Perú</source><volume>32</volume>: <fpage>260</fpage>–<lpage>308</lpage>.</mixed-citation></ref><ref id="B56"><mixed-citation xmlns:xlink="http://www.w3.org/1999/xlink" xlink:type="simple"><person-group><name name-style="western"><surname>Wall-Palmer</surname><given-names>D</given-names></name><name name-style="western"><surname>Burridge</surname><given-names>AK</given-names></name><name name-style="western"><surname>Goetze</surname><given-names>E</given-names></name><name name-style="western"><surname>Stokvis</surname><given-names>FR</given-names></name><name name-style="western"><surname>Janssen</surname><given-names>AW</given-names></name><name name-style="western"><surname>Mekkes</surname><given-names>L</given-names></name><name name-style="western"><surname>Moreno-Alcántara</surname><given-names>M</given-names></name><name name-style="western"><surname>Bednaršek</surname><given-names>N</given-names></name><name name-style="western"><surname>Schiøtte</surname><given-names>T</given-names></name><name name-style="western"><surname>Sørensen</surname><given-names>MV</given-names></name><name name-style="western"><surname>Smart</surname><given-names>CW</given-names></name><name name-style="western"><surname>Peijnenburg</surname><given-names>KTCA</given-names></name></person-group> (<year>2018b</year>) <article-title>Biogeography and genetic diversity of the atlantid heteropods.</article-title><source>Progress in Oceanography</source><volume>160</volume>: <fpage>1</fpage>–<lpage>25</lpage>. <ext-link xlink:type="simple" ext-link-type="doi" xlink:href="10.1016/j.pocean.2017.11.004">https://doi.org/10.1016/j.pocean.2017.11.004</ext-link></mixed-citation></ref><ref id="B41"><mixed-citation xmlns:xlink="http://www.w3.org/1999/xlink" xlink:type="simple"><person-group><name name-style="western"><surname>Seapy</surname><given-names>RR</given-names></name><name name-style="western"><surname>Lalli</surname><given-names>CM</given-names></name><name name-style="western"><surname>Wells</surname><given-names>F</given-names></name></person-group> (<year>2003</year>) <article-title><tp:taxon-name><tp:taxon-name-part taxon-name-part-type="superfamily">Heteropoda</tp:taxon-name-part></tp:taxon-name> from Western Australian waters.</article-title> In: <person-group><name name-style="western"><surname>Wells</surname><given-names>FE</given-names></name><name name-style="western"><surname>Walker</surname><given-names>DI</given-names></name><name name-style="western"><surname>Jones</surname><given-names>DS</given-names></name></person-group> (<role>Eds</role>) <issue-title>The marine Flora and Fauna of Dampier, Western Australia.</issue-title><source>Western Australian Museum, Perth</source>, <fpage>513</fpage>–<lpage>546</lpage>.</mixed-citation></ref></ref-list></tp:taxon-treatment>
