# Supplementary material for: Resolving species boundaries in the Atlanta brunnea species group (Gastropoda, Pterotracheoidea)
Source: Zookeys. 2019 Dec 12;899:59–84. doi: 10.3897/zookeys.899.38892 (PMC6923281; doi:10.3897/zookeys.899.38892)
Supplement: XML Treatment for Atlanta turriculata [file zookeys.899.38892-treatment2.xml]

<!DOCTYPE tp:taxon-treatment
  PUBLIC "-//TaxonX//DTD Taxonomic Treatment Publishing DTD v0 20100105//EN" "tax-treatment-NSO.dtd">
<tp:taxon-treatment xmlns:tp="http://www.plazi.org/taxpub"><tp:treatment-meta><kwd-group><label>Taxon classification</label><kwd><named-content xmlns:xlink="http://www.w3.org/1999/xlink" content-type="kingdom">Animalia</named-content></kwd><kwd><named-content xmlns:xlink="http://www.w3.org/1999/xlink" content-type="order">Littorinimorpha</named-content></kwd><kwd><named-content xmlns:xlink="http://www.w3.org/1999/xlink" content-type="family">Atlantidae</named-content></kwd></kwd-group><mixed-citation publication-type="journal"><person-group><name><surname>Wall-Palmer</surname><given-names>Deborah</given-names></name><name><surname>Hegmann</surname><given-names>Mona</given-names></name><name><surname>Goetze</surname><given-names>Erica</given-names></name><name><surname>Peijnenburg</surname><given-names>Katja T.C.A.</given-names></name></person-group><article-title>Resolving species boundaries in the <italic><tp:taxon-name><tp:taxon-name-part taxon-name-part-type="genus" reg="Atlanta">Atlanta</tp:taxon-name-part> <tp:taxon-name-part taxon-name-part-type="species" reg="brunnea">brunnea</tp:taxon-name-part></tp:taxon-name></italic> species group (<tp:taxon-name><tp:taxon-name-part taxon-name-part-type="class">Gastropoda</tp:taxon-name-part></tp:taxon-name>, <tp:taxon-name><tp:taxon-name-part taxon-name-part-type="superfamily">Pterotracheoidea</tp:taxon-name-part></tp:taxon-name>)</article-title><source>Zookeys</source><day>12</day><month>12</month><year>2019</year><volume>899</volume><fpage>59</fpage><lpage>84</lpage><pub-id pub-id-type="doi">10.3897/zookeys.899.38892</pub-id></mixed-citation></tp:treatment-meta><tp:nomenclature><tp:taxon-name><object-id xmlns:xlink="http://www.w3.org/1999/xlink" content-type="arpha" xlink:type="simple">03AED2CE-2ED8-5888-8B4A-4E918BDEAC9D</object-id>
              <tp:taxon-name-part taxon-name-part-type="genus" reg="Atlanta">Atlanta</tp:taxon-name-part>
              <tp:taxon-name-part taxon-name-part-type="species" reg="turriculata">turriculata</tp:taxon-name-part>
            </tp:taxon-name><tp:taxon-authority>d’Orbigny, 1836</tp:taxon-authority><xref ref-type="fig" rid="F9">Figure 9</xref></tp:nomenclature><tp:treatment-sec sec-type="Original type locality" id="SECID0E6TDI"><title>Original type locality.</title><p>The great Austral Ocean between 30 and 34S.</p><p><bold><italic>Holotype</italic>.</bold> We have been unable to locate any type material for <italic><tp:taxon-name><tp:taxon-name-part taxon-name-part-type="genus" reg="Atlanta">A.</tp:taxon-name-part> <tp:taxon-name-part taxon-name-part-type="species" reg="turriculata">turriculata</tp:taxon-name-part></tp:taxon-name></italic> (thought to have been deposited in <named-content xmlns:xlink="http://www.w3.org/1999/xlink" content-type="dwc:institutional_code" xlink:type="simple">NHMUK</named-content> or <named-content xmlns:xlink="http://www.w3.org/1999/xlink" content-type="dwc:institutional_code" xlink:type="simple">MNHN</named-content>).</p><p><bold><italic>Neotype</italic>.</bold> RMNH.MOL.342213. SN105_08, Indian Ocean <named-content xmlns:xlink="http://www.w3.org/1999/xlink" content-type="dwc:verbatimCoordinates" xlink:type="simple"><named-content content-type="geo-json" specific-use="{&#34;type&#34;:&#34;Point&#34;,&#34;coordinates&#34;:[67.000000,4.380000]}" id="NCID0EKVDI" xlink:type="simple">4.38N, 67.00E</named-content></named-content>. Specimen collected during the SN105 expedition of the ORV <italic>Sagar Nidhi</italic>, on the 10<sup>th</sup> December 2015 at 04:40 from 67 m water depth. Housed at the Naturalis Biodiversity Center, Leiden.</p><p>Two additional specimens have been deposited at the Natural History Museum, London. NHMUK20191155 and NHMUK20191156, from station KOK1703_06, Pacific Ocean <named-content xmlns:xlink="http://www.w3.org/1999/xlink" content-type="dwc:verbatimCoordinates" xlink:type="simple"><named-content content-type="geo-json" specific-use="{&#34;type&#34;:&#34;Point&#34;,&#34;coordinates&#34;:[-156.770000,23.520000]}" id="NCID0EYVDI" xlink:type="simple">23.52N, 156.77W</named-content></named-content>. Specimens collected during the KOK1703 expedition of the RV “Ka’Imikai-O-Kanaloa” on the 3<sup>rd</sup> September 2017 at 03:59 from 0–250 m water depth.</p><p>The holotype of <italic><tp:taxon-name><tp:taxon-name-part taxon-name-part-type="genus" reg="Atlanta">Atlanta</tp:taxon-name-part> <tp:taxon-name-part taxon-name-part-type="species" reg="vanderspoeli">vanderspoeli</tp:taxon-name-part></tp:taxon-name></italic> is the property of the Natural History Museum of Denmark, Copenhagen. The neotype of <italic><tp:taxon-name><tp:taxon-name-part taxon-name-part-type="genus" reg="Atlanta">Atlanta</tp:taxon-name-part> <tp:taxon-name-part taxon-name-part-type="species" reg="turriculata">turriculata</tp:taxon-name-part></tp:taxon-name></italic> is the property of the Naturalis Biodiversity Center, Leiden. Both institutes maintain a research collection with proper facilities for preserving name-bearing types and these types are made accessible for study.</p></tp:treatment-sec><tp:treatment-sec><!--Section generated to contain objects referenced in tp:taxon-treatment.--><fig id="F9" position="float" orientation="portrait"><object-id xmlns:xlink="http://www.w3.org/1999/xlink" content-type="doi" xlink:type="simple">10.3897/zookeys.899.38892.figure9</object-id><object-id xmlns:xlink="http://www.w3.org/1999/xlink" content-type="arpha" xlink:type="simple">1DD991F5-C744-55F9-BD93-50E5B31ECE40</object-id><label>Figure 9.</label><caption><p><italic><tp:taxon-name><tp:taxon-name-part taxon-name-part-type="genus" reg="Atlanta">Atlanta</tp:taxon-name-part> <tp:taxon-name-part taxon-name-part-type="species" reg="turriculata">turriculata</tp:taxon-name-part></tp:taxon-name></italic> neotype RMNH.MOL.342213, housed at the Naturalis Biodiversity Center.</p></caption><graphic xmlns:xlink="http://www.w3.org/1999/xlink" xlink:href="zookeys-899-059-g009.jpg" position="float" orientation="portrait" xlink:type="simple" id="oo_364534.jpg"><uri content-type="original_file" xlink:type="simple">https://binary.pensoft.net/fig/364534</uri></graphic></fig></tp:treatment-sec></tp:taxon-treatment>
